# Supplementary material for: A graphical user interface for RAId, a knowledge integrated proteomics analysis suite with accurate statistics
Source: BMC Res Notes. 2018 Mar 15;11:182. doi: 10.1186/s13104-018-3289-6 (PMC5856202; doi:10.1186/s13104-018-3289-6)
Supplement: Supplementary file 1 — Additional file 1. The lists of identified proteins by various search engines. In this excel file, the readers may find the proteins identified by different search tools listed in the main text while using UPS-1 protein mixture triplicate samples S-1, S-2, and S-3. In the last sheet of this file contains the accession numbers of proteins in UPS-1. [file 13104_2018_3289_MOESM1_ESM.xlsx]

## Sheet: RAId_PSM1027
Accession	log(E-value)	PFD	True Positive (TP)/False Positive (FP)
P06732,B2R892,B4DUP1,B4DNF8,B4DF72,A0A0A0MSK0,F8WCN3,P12532,B4DFE8,P17540,B4DJW9,B4DGR9,B4DF55,E9PCP8,B4DH34,B2R8A3,M0R3I2,B3KVA7,A0A024RAK5,B7Z9T7,B4DP56,V9HW77,A0A0S2Z471,P12277,V9HWH2,H0YJG0	-211.074	2.147e-92	TP
P04040,B4DWK8,Q8TAK2	-190.972	5.768e-84	TP
P02787,Q53H26,Q06AH7,A0A0K0K1H8,B4DHZ6,B4DI57,A0PJA6,H7C5E8,C9JVG0,B4DEX9,F8WEK9,F8WCI6,C9JB55	-170.445	2.369e-75	TP
B4E1B2	-148.423	3.157e-66	TP
P02768,F6KPG5,A0A0C4DGB6,B2RBS8,A8K9P0,Q56G89,B4DPP6,A0A087WWT3,B4DPR2,H7C013,B7WNR0,H0YA55,D6RHD5,C9JKR2	-131.441	6.339e-59	TP
A0A024R944,A0A0K0Q2Z1,P01008,Q8TCE1,Q8J001,Q9UBW9,Q8IZZ9,Q9UE54,Q8IZZ8,Q8J000	-108.471	4.101e-49	TP
O00762,Q5TZN3,B2R4U3,A0A0A0MSE8,A0A087WVK1	-84.7639	5.923e-39	TP
V9HWE3,E5RHP7,P00915,E5RH81,E5RG43,E5RIF9,E5RFE7,E5RII2,E5RGU8,E5RFL2,H0YBE2,E5RJI8,E5RG81,E5RJF6	-83.6839	1.619e-38	TP
P00918,V9HW21,A0A0K0K1L1,E5RID5,E5RK37	-81.8393	9.253e-38	TP
Q06830,A0A0A0MSI0,B2R4P2,A0A0A0MRQ5,H7C3T4,V9HW63,Q13162	-68.9496	2.991e-32	TP
P00709,A0A080YV01,F8VWU1	-68.1316	6.603e-32	TP
P08758,V9HWE0,D6RBL5,D6RBE9,E9PHT9,B4DNG6	-66.0534	5.019e-31	TP
B0QYF8,A0A1K0FU49,A0A024R1G3,P02144,B2RA67,B4DUI1,B0QYF7,Q8WVH6,F2Z2F1,U6FIU7,F2Z337,U6FIV2,U6FM64	-44.438	9.475e-22	TP
V9HWC9,P00441,H7BYH4,X5D5A9,W8Q444,A1YYW4,X5CHU1,X5CN18	-37.2362	1.105e-18	TP
P08263,A0A140VJK4,B7Z1F9,P09210,Q12760,A0A140VKE2,A8K987,B2R920,Q16772,Q5JW85,Q7RTV2,Q5JW84	-36.0259	3.532e-18	TP
P08311	-35.8873	3.934e-18	TP
P10145,A0A024RDA5,C9J4T6	-29.2488	2.361e-15	TP
P62937,V9HWF5,A8K486,B4DM82,B2RE56,F8WE65,C9J5S7,E5RIZ5,Q71V99	-25.6801	7.817e-14	TP
P12081,Q52NV4,E7ETE2,B4DDD8,B4DEA2,B3KWE1,B4E1C5,D6RF05,D6RJE6,B2R7G6,P49590	-21.9408	3.083e-12	TP
B2R4C5,P61626,F8VV32,A0A0B4J259	-16.4982	6.451e-10	TP
A0A0G2JS76,P10636,A0A0G2JQJ7,A0A024R9Y0,A0A0G2JPD5,A0A024RA17,A0A024R9Y1,A0A0G2JMX7,B3KTM0,A0A024RA19,I3L170	-16.0372	1.004e-09	TP
A6XMH5,B4E0X1,P61769,A6XND9,F5H6I0,H0YLF3,A6XMH4	-12.6068	2.723e-08	TP
P01112,X5D945,Q5U091,P01111,Q92468	-11.1063	1.121e-07	TP
P07339,A0A1B0GWE8,H7C1V0,A0A1B0GVD5,V9HWI3,H7C469,A0A1B0GW44,A0A1B0GV23,A0A1B0GU92,A0A1B0GU03,A0A0S2Z3L4,A0A1B0GVP3,A0A1B0GVF1	-10.2052	2.719e-07	TP
H3BPC4,P63279,H3BQQ9,A8K503,Q7KZS0,B0QYN7,H3BRD1	-8.38434	1.565e-06	TP
Q9UE57,P01127,A2NWD3,A0A024R1R5,A9UJP0,A9UJN9	-6.74119	7.292e-06	TP
C9J2P0,P51965,A0A024R2K3,H7C061,B7Z306	-6.04379	1.438e-05	TP
A8K6C9,P01344,E3UN46,B2MUX6	-5.68959	1.91e-05	TP
Q15843,S4R3E9,E9PS38,E9PL57,F8VSA6	-3.26419	0.0002055	TP
B1PL87,P55957,A8ASI8,B3KT21	-2.61699	0.0003803	TP
Q6NT58,B2R8Y2,A4D0Y8,P41159	-2.00685	0.0006858	TP
Q59GS8,P01031	-2.00422	0.0006738	TP
A4D0S4,B4DX23,B7ZMJ6,A0A0C4DG90	-0.23263	0.003792	FP

## Sheet: RAId_PSM1028
Accession	log(E-value)	PFD	True Positive (TP)/False Positive (FP)
P02787,Q06AH7,Q53H26,A0A0K0K1H8,B4E1B2,B4DI57,B4DHZ6,A0PJA6,H7C5E8,C9JVG0,B4DEX9,F8WEK9,C9JB55,F8WCI6	-303.681	1.297e-132	TP
P06732,B2R892,B4DUP1,B4DNF8	-197.136	3.033e-87	TP
P01008,A0A0K0Q2Z1,A0A024R944,Q8TCE1,Q9UE54,Q9UBW9,Q8IZZ9,Q8J001,Q8J000,Q8IZZ8	-121.614	1.388e-54	TP
P04040,B4DWK8,Q8TAK2	-114.305	1.629e-51	TP
P02768,Q56G89,F6KPG5,B2RBS8,B4DPP6,A0A0C4DGB6,A8K9P0,H7C013,A0A087WWT3,B4DPR2,B7WNR0,H0YA55,D6RHD5,C9JKR2	-112.576	8.569e-51	TP
Q06830,A0A0A0MSI0,B2R4P2,A0A0A0MRQ5,Q13162,V9HW63,H7C3T4	-79.8113	8.383e-37	TP
V9HW21,P00918,A0A0K0K1L1,E5RID5,E5RK37	-72.0595	1.811e-33	TP
E5RHP7,V9HWE3,P00915,E5RH81,E5RFE7,E5RG43,E5RIF9,E5RJI8,E5RGU8,E5RFL2,H0YBE2,E5RG81,E5RII2,E5RJF6	-55.2463	2.822e-26	TP
P02144,B0QYF8,A0A1K0FU49,A0A024R1G3,B2RA67,B4DUI1,Q8WVH6,B0QYF7,F2Z2F1,F2Z337,U6FIU7,U6FM64,U6FIV2	-43.753	2.372e-21	TP
P08311	-42.7773	5.623e-21	TP
O00762,Q5TZN3,B2R4U3,A0A0A0MSE8,A0A087WVK1	-36.5792	2.653e-18	TP
A8K987,B2R920,P08263,Q12760,P09210,A0A140VKE2,A0A140VJK4,B7Z1F9,Q16772,Q5JW85,Q7RTV2,Q5JW84	-34.7821	1.508e-17	TP
P62937,V9HWF5,A8K486,B4DM82,B2RE56,F8WE65,C9J5S7,E5RIZ5,Q71V99	-31.1899	5.372e-16	TP
P08758,V9HWE0,E9PHT9,D6RBL5,B4DNG6,D6RBE9	-31.1647	5.214e-16	TP
P10145,A0A024RDA5,C9J4T6	-27.7432	1.442e-14	TP
P12081,Q52NV4,B4DDD8,E7ETE2,B4DEA2,B3KWE1,B4E1C5,D6RF05,B2R7G6,D6RJE6,P49590	-26.0299	7.401e-14	TP
B2R4C5,P61626,A0A0B4J259,F8VV32	-25.9396	7.981e-14	TP
P00441,V9HWC9,H7BYH4,X5D5A9,A1YYW4,W8Q444,X5CHU1,X5CN18	-25.5111	1.19e-13	TP
A0A080YV01,P00709,F8VWU1	-19.9216	2.45e-11	TP
A6XMH5,B4E0X1,P61769,F5H6I0,A6XND9,H0YLF3,A6XMH4	-13.7621	9.678e-09	TP
A0A1B0GV23,A0A1B0GWE8,A0A1B0GW44,A0A1B0GVD5,V9HWI3,P07339,H7C1V0,H7C469,A0A1B0GU03,A0A1B0GU92,A0A1B0GVP3,A0A0S2Z3L4,A0A1B0GVF1,F8WD96,F8W787,C9JH19	-13.4604	1.273e-08	TP
Q6QBS2,P01133	-12.8539	2.11e-08	TP
X5D945,P01112,P01111,Q5U091,Q92468	-11.1741	1.063e-07	TP
Q9UE57,A9UJN9,A0A024R1R5,P01127,A2NWD3,A9UJP0	-7.065	5.934e-06	TP
B3KTM0,A0A0G2JQJ7,P10636,I3L170,A0A0G2JMX7,A0A024RA17,A0A024R9Y0,A0A024RA19,A0A024R9Y1,A0A0G2JS76,A0A0G2JPD5	-6.07647	1.453e-05	TP
E3UN46,P01344,A8K6C9,B2MUX6	-5.11863	3.479e-05	TP	Homologous to P01343
Q59GS8,P01031	-4.4892	6.417e-05	TP
H3BQQ9,H3BPC4,B0QYN7,P63279,A8K503,Q7KZS0	-3.63332	0.0001493	TP
A8ASI8,B3KT21,B1PL87,P55957	-3.43021	0.0001769	TP
Q6NT58,B2R8Y2,P41159,A4D0Y8	-2.65353	0.0003686	TP
B7Z306,A0A024R2K3,H7C061,P51965,C9J2P0,R4GND1,A0A024R2Q2,Q96LR5,R4GN77,A0A087X283,C9J180,A0A1B0GX65,Q969T4	-2.32622	0.0004983	TP
A0A024R869,Q92805,B4DYI0	-2.04589	0.0006399	FP
B3VMW0,E7EQB2,A8K494,P02788,Q2TUW9,Q5EK51,A0A161I202,B7ZAL5,E7ER44,V9HWI4,W8QEY1,B3KSL2,B2MV14,Q8IX02,Q19KS2,B4E1V0,B4E1L2,C9JCF5	-1.57024	0.001015	TP
P99999,Q6LER6,G4XXL9,C9JFR7	-1.26265	0.00131	TP
Q6NSI1	-0.05215	0.004276	FP

## Sheet: RAId_PSM1029
Accession	log(E-value)	PFD	True Positive (TP)/False Positive (FP)
B4DI57,Q53H26,P02787,Q06AH7,B4E1B2,A0A0K0K1H8,B4DHZ6,H7C5E8,A0PJA6,C9JVG0,B4DEX9,F8WEK9,C9JB55,F8WCI6	-315.89	6.468e-138	TP
P06732,B2R892,B4DUP1,B4DNF8	-180.642	4.418e-80	TP
P04040,B4DWK8,Q8TAK2	-116.108	3.416e-52	TP
P01008,A0A024R944,A0A0K0Q2Z1,Q8TCE1,Q9UBW9,Q8IZZ9,Q8J001,Q9UE54,Q8J000,Q8IZZ8	-114.436	1.667e-51	TP
P02768,B2RBS8,F6KPG5,Q56G89,A0A0C4DGB6,B4DPP6,A8K9P0,H7C013,A0A087WWT3,B4DPR2,B7WNR0,H0YA55,C9JKR2,D6RHD5	-106.906	2.484e-48	TP
V9HW21,P00918,A0A0K0K1L1,E5RID5,E5RK37	-73.5841	4.245e-34	TP
Q06830,A0A0A0MSI0,B2R4P2,A0A0A0MRQ5,V9HW63,Q13162,H7C3T4	-64.4762	3.321e-30	TP
V9HWE3,E5RHP7,P00915,E5RH81,E5RG43,E5RIF9,E5RFL2,E5RII2,E5RGU8,E5RFE7,E5RJI8,H0YBE2,E5RG81,E5RJF6	-61.9836	3.764e-29	TP
A0A1K0FU49,B0QYF8,P02144,A0A024R1G3,B2RA67,F2Z2F1,B4DUI1,B0QYF7,Q8WVH6,F2Z337,U6FIU7,U6FM64,U6FIV2	-53.7754	1.195e-25	TP
P08311	-38.955	2.57e-19	TP
P00709,A0A080YV01,F8VWU1	-36.3685	3.209e-18	TP
O00762,Q5TZN3,B2R4U3,A0A0A0MSE8,A0A087WVK1	-35.028	1.179e-17	TP
V9HWF5,A8K486,P62937,B4DM82,B2RE56,F8WE65,C9J5S7,E5RIZ5,Q71V99	-33.6686	4.34e-17	TP
A8K987	-30.3679	1.028e-15	TP	Isoform of P08263
V9HWC9,P00441,W8Q444,A1YYW4,X5D5A9,H7BYH4,X5CHU1,X5CN18	-29.2554	3.031e-15	TP
V9HWE0,P08758,E9PHT9,D6RBL5,B4DNG6,D6RBE9	-28.2039	8.056e-15	TP
P12081,Q52NV4,B4DEA2,E7ETE2,B4DDD8,B3KWE1,B4E1C5,D6RF05,P49590,B2R7G6,D6RJE6	-26.4555	4.438e-14	TP
Q12760,P09210,B2R920,A0A140VKE2,A0A140VJK4,P08263,B7Z1F9,Q16772,Q5JW85,Q7RTV2,Q5JW84	-18.7312	8.727e-11	TP
V9HWI3,A0A1B0GV23,P07339,A0A1B0GW44,A0A1B0GWE8,A0A1B0GVD5,H7C469,H7C1V0,A0A1B0GU03,A0A1B0GU92,A0A1B0GVP3,A0A0S2Z3L4,C9JH19,F8WD96,F8W787,A0A1B0GVF1	-17.6942	2.323e-10	TP
W8QEY1,B2MV14,V9HWI4,E7ER44,P02788,B7ZAL5,E7EQB2,A0A161I202,Q5EK51,B3VMW0,A8K494,B3KSL2,Q2TUW9,B4E1V0,Q19KS2,Q8IX02	-17.5502	2.514e-10	TP
F8VV32,P61626,A0A0B4J259,B2R4C5	-17.4359	2.789e-10	TP
C9J4T6,P10145,A0A024RDA5	-16.887	4.5e-10	TP
B4E0X1,A6XMH5,P61769,F5H6I0,H0YLF3,A6XND9,A6XMH4	-13.5249	1.114e-08	TP
A2NWD3,A0A024R1R5,P01127,Q9UE57,A9UJP0,A9UJN9	-13.0268	1.733e-08	TP
P01344,A8K6C9,E3UN46,B2MUX6	-8.3207	1.702e-06	TP	Homologous P01343
I3L170,B3KTM0,A0A0G2JQJ7,A0A024RA17,A0A024R9Y1,A0A024RA19,P10636,A0A0G2JPD5,A0A0G2JS76,A0A0G2JMX7,A0A024R9Y0	-6.02218	1.564e-05	TP
A8ASI8,B3KT21,P55957,B1PL87	-3.36232	0.0001883	TP
C9JFR7,G4XXL9,P99999,Q6LER6	-3.34789	0.000187	TP
P63279,Q7KZS0,A8K503,H3BPC4,B0QYN7,H3BQQ9	-3.29675	0.0001927	TP
E9PS38,S4R3E9,Q15843,E9PL57,F8VSA6	-1.60807	0.0009866	TP
P41159,A4D0Y8,Q6NT58,B2R8Y2	-1.40083	0.001185	TP

## Sheet: Mascot_PSM1027
Accession	Description	Score	Coverage	# Proteins	# Unique Peptides	# Peptides	# PSMs	# AAs	MW [kDa]	calc. pI
P02788	Lactotransferrin OS=Homo sapiens GN=LTF PE=1 SV=6 - [TRFL_HUMAN]	455.42	23.38	1	14	14	26	710	78.1319	8.11865
P02787	Serotransferrin OS=Homo sapiens GN=TF PE=1 SV=3 - [TRFE_HUMAN]	282.01	10.6	1	6	6	12	698	77.0136	7.12256
P06732	Creatine kinase M-type OS=Homo sapiens GN=CKM PE=1 SV=2 - [KCRM_HUMAN]	271.31	25.72	1	6	6	12	381	43.0739	7.25439
P04040	Catalase OS=Homo sapiens GN=CAT PE=1 SV=3 - [CATA_HUMAN]	226.35	4.74	1	2	2	6	527	59.7188	7.38623
P02768	Serum albumin OS=Homo sapiens GN=ALB PE=1 SV=2 - [ALBU_HUMAN]	223.081	12.64	1	7	7	11	609	69.3215	6.27783
P01008	Antithrombin-III OS=Homo sapiens GN=SERPINC1 PE=1 SV=1 - [ANT3_HUMAN]	200.66	10.56	1	3	3	6	464	52.5689	6.7124
P62937	Peptidyl-prolyl cis-trans isomerase A OS=Homo sapiens GN=PPIA PE=1 SV=2 - [PPIA_HUMAN]	132.65	11.52	1	1	1	2	165	18.0009	7.81104
P08311	Cathepsin G OS=Homo sapiens GN=CTSG PE=1 SV=2 - [CATG_HUMAN]	125.32	18.82	1	4	4	7	255	28.8191	11.1948
Q06830	Peroxiredoxin-1 OS=Homo sapiens GN=PRDX1 PE=1 SV=1 - [PRDX1_HUMAN]	115.31	15.08	2	3	3	5	199	22.0963	8.1333
P00918	Carbonic anhydrase 2 OS=Homo sapiens GN=CA2 PE=1 SV=2 - [CAH2_HUMAN]	96.17	7.31	1	2	2	5	260	29.2279	7.40088
P12081	Histidine--tRNA ligase, cytoplasmic OS=Homo sapiens GN=HARS PE=1 SV=2 - [SYHC_HUMAN]	89.26	4.13	2	2	2	4	509	57.3742	5.88428
P07339	Cathepsin D OS=Homo sapiens GN=CTSD PE=1 SV=1 - [CATD_HUMAN]	82.52	5.83	1	2	2	3	412	44.5236	6.53662
P09211	Glutathione S-transferase P OS=Homo sapiens GN=GSTP1 PE=1 SV=2 - [GSTP1_HUMAN]	71.18	5.24	1	1	1	2	210	23.341	5.64307
P01031	Complement C5 OS=Homo sapiens GN=C5 PE=1 SV=4 - [CO5_HUMAN]	68.51	0.78	1	1	1	3	1676	188.186	6.52197
O00762	Ubiquitin-conjugating enzyme E2 C OS=Homo sapiens GN=UBE2C PE=1 SV=1 - [UBE2C_HUMAN]	51.08	4.47	1	1	1	2	179	19.6399	7.37158
P00915	Carbonic anhydrase 1 OS=Homo sapiens GN=CA1 PE=1 SV=2 - [CAH1_HUMAN]	50.95	8.81	1	2	2	3	261	28.8524	7.12256
P08758	Annexin A5 OS=Homo sapiens GN=ANXA5 PE=1 SV=2 - [ANXA5_HUMAN]	45.23	2.81	1	1	1	2	320	35.9144	5.04639
P01127	Platelet-derived growth factor subunit B OS=Homo sapiens GN=PDGFB PE=1 SV=1 - [PDGFB_HUMAN]	41.62	3.32	1	1	1	2	241	27.2661	9.15869
P01111	GTPase NRas OS=Homo sapiens GN=NRAS PE=1 SV=1 - [RASN_HUMAN]	36.3	6.35	2	1	1	1	189	21.2155	5.17334
P10636	Microtubule-associated protein tau OS=Homo sapiens GN=MAPT PE=1 SV=5 - [TAU_HUMAN]	32.96	3.17	1	2	2	2	758	78.8798	6.7124
P99999	Cytochrome c OS=Homo sapiens GN=CYCS PE=1 SV=2 - [CYC_HUMAN]	25.33	7.62	1	1	1	1	105	11.7411	9.56885
P63279	SUMO-conjugating enzyme UBC9 OS=Homo sapiens GN=UBE2I PE=1 SV=1 - [UBC9_HUMAN]	24.33	6.33	1	1	1	1	158	17.9952	8.66064
P10145	Interleukin-8 OS=Homo sapiens GN=CXCL8 PE=1 SV=1 - [IL8_HUMAN]	23.73	6.06	1	1	1	1	99	11.0909	8.83643
P01133	Pro-epidermal growth factor OS=Homo sapiens GN=EGF PE=1 SV=2 - [EGF_HUMAN]	23.04	0.66	1	1	1	1	1207	133.906	5.84619
P08263	Glutathione S-transferase A1 OS=Homo sapiens GN=GSTA1 PE=1 SV=3 - [GSTA1_HUMAN]	22.39	4.95	2	1	1	1	222	25.6147	8.88037
P61769	Beta-2-microglobulin OS=Homo sapiens GN=B2M PE=1 SV=1 - [B2MG_HUMAN]	22.07	8.4	1	1	1	1	119	13.7059	6.52197
P61626	Lysozyme C OS=Homo sapiens GN=LYZ PE=1 SV=1 - [LYSC_HUMAN]	20.68	6.08	1	1	1	1	148	16.5263	9.15869

## Sheet: Mascot_PSM1028
Accession	Description	Score	Coverage	# Proteins	# Unique Peptides	# Peptides	# PSMs	# AAs	MW [kDa]	calc. pI
P02788	Lactotransferrin OS=Homo sapiens GN=LTF PE=1 SV=6 - [TRFL_HUMAN]	294.14	11.27	1	6	6	10	710	78.1319	8.11865
P06732	Creatine kinase M-type OS=Homo sapiens GN=CKM PE=1 SV=2 - [KCRM_HUMAN]	144.65	11.55	1	4	4	5	381	43.0739	7.25439
P02768	Serum albumin OS=Homo sapiens GN=ALB PE=1 SV=2 - [ALBU_HUMAN]	129.83	3.61	1	2	2	5	609	69.3215	6.27783
P02787	Serotransferrin OS=Homo sapiens GN=TF PE=1 SV=3 - [TRFE_HUMAN]	122.15	6.73	1	4	4	4	698	77.0136	7.12256
P04040	Catalase OS=Homo sapiens GN=CAT PE=1 SV=3 - [CATA_HUMAN]	92.07	4.74	1	2	2	4	527	59.7188	7.38623
Q06830	Peroxiredoxin-1 OS=Homo sapiens GN=PRDX1 PE=1 SV=1 - [PRDX1_HUMAN]	72.78	15.08	2	2	2	3	199	22.0963	8.1333
P08311	Cathepsin G OS=Homo sapiens GN=CTSG PE=1 SV=2 - [CATG_HUMAN]	67.17	12.16	1	3	3	3	255	28.8191	11.1948
P09211	Glutathione S-transferase P OS=Homo sapiens GN=GSTP1 PE=1 SV=2 - [GSTP1_HUMAN]	59.13	5.24	1	1	1	2	210	23.341	5.64307
P07339	Cathepsin D OS=Homo sapiens GN=CTSD PE=1 SV=1 - [CATD_HUMAN]	58.86	3.16	1	1	1	1	412	44.5236	6.53662
P12081	Histidine--tRNA ligase, cytoplasmic OS=Homo sapiens GN=HARS PE=1 SV=2 - [SYHC_HUMAN]	51.05	4.13	1	2	2	2	509	57.3742	5.88428
P01008	Antithrombin-III OS=Homo sapiens GN=SERPINC1 PE=1 SV=1 - [ANT3_HUMAN]	45.89	4.96	1	1	1	2	464	52.5689	6.7124
P00918	Carbonic anhydrase 2 OS=Homo sapiens GN=CA2 PE=1 SV=2 - [CAH2_HUMAN]	34.57	3.85	1	1	1	1	260	29.2279	7.40088
P69905	Hemoglobin subunit alpha OS=Homo sapiens GN=HBA1 PE=1 SV=2 - [HBA_HUMAN]	33.84	10.56	1	1	1	1	142	15.2479	8.67529
P01031	Complement C5 OS=Homo sapiens GN=C5 PE=1 SV=4 - [CO5_HUMAN]	33.12	0.78	1	1	1	1	1676	188.186	6.52197
P62937	Peptidyl-prolyl cis-trans isomerase A OS=Homo sapiens GN=PPIA PE=1 SV=2 - [PPIA_HUMAN]	31.66	11.52	1	1	1	1	165	18.0009	7.81104
P08758	Annexin A5 OS=Homo sapiens GN=ANXA5 PE=1 SV=2 - [ANXA5_HUMAN]	29.55	2.81	1	1	1	1	320	35.9144	5.04639

## Sheet: Mascot_PSM1029
Accession	Description	Score	Coverage	# Proteins	# Unique Peptides	# Peptides	# PSMs	# AAs	MW [kDa]	calc. pI
P02788	Lactotransferrin OS=Homo sapiens GN=LTF PE=1 SV=6 - [TRFL_HUMAN]	801.74	22.82	1	15	15	31	710	78.1319	8.11865
P06732	Creatine kinase M-type OS=Homo sapiens GN=CKM PE=1 SV=2 - [KCRM_HUMAN]	308.96	22.31	1	6	6	11	381	43.0739	7.25439
P02787	Serotransferrin OS=Homo sapiens GN=TF PE=1 SV=3 - [TRFE_HUMAN]	307.95	14.47	1	8	8	14	698	77.0136	7.12256
Q06830	Peroxiredoxin-1 OS=Homo sapiens GN=PRDX1 PE=1 SV=1 - [PRDX1_HUMAN]	290.65	15.08	2	4	4	8	199	22.0963	8.1333
P04040	Catalase OS=Homo sapiens GN=CAT PE=1 SV=3 - [CATA_HUMAN]	226.579	7.78	1	3	3	7	527	59.7188	7.38623
P01008	Antithrombin-III OS=Homo sapiens GN=SERPINC1 PE=1 SV=1 - [ANT3_HUMAN]	221.71	15.95	1	5	5	8	464	52.5689	6.7124
P02768	Serum albumin OS=Homo sapiens GN=ALB PE=1 SV=2 - [ALBU_HUMAN]	216.58	8.21	1	5	5	10	609	69.3215	6.27783
P12081	Histidine--tRNA ligase, cytoplasmic OS=Homo sapiens GN=HARS PE=1 SV=2 - [SYHC_HUMAN]	162.2	5.89	2	4	4	7	509	57.3742	5.88428
P09211	Glutathione S-transferase P OS=Homo sapiens GN=GSTP1 PE=1 SV=2 - [GSTP1_HUMAN]	127.68	5.24	1	1	1	3	210	23.341	5.64307
P08311	Cathepsin G OS=Homo sapiens GN=CTSG PE=1 SV=2 - [CATG_HUMAN]	119.967	8.63	1	2	2	4	255	28.8191	11.1948
P08758	Annexin A5 OS=Homo sapiens GN=ANXA5 PE=1 SV=2 - [ANXA5_HUMAN]	89.01	5.94	1	2	2	4	320	35.9144	5.04639
P00915	Carbonic anhydrase 1 OS=Homo sapiens GN=CA1 PE=1 SV=2 - [CAH1_HUMAN]	82.68	8.81	1	2	2	3	261	28.8524	7.12256
O00762	Ubiquitin-conjugating enzyme E2 C OS=Homo sapiens GN=UBE2C PE=1 SV=1 - [UBE2C_HUMAN]	63.56	4.47	1	1	1	2	179	19.6399	7.37158
P07339	Cathepsin D OS=Homo sapiens GN=CTSD PE=1 SV=1 - [CATD_HUMAN]	58.93	5.83	1	2	2	3	412	44.5236	6.53662
P62937	Peptidyl-prolyl cis-trans isomerase A OS=Homo sapiens GN=PPIA PE=1 SV=2 - [PPIA_HUMAN]	56.94	11.52	1	1	1	1	165	18.0009	7.81104
P00918	Carbonic anhydrase 2 OS=Homo sapiens GN=CA2 PE=1 SV=2 - [CAH2_HUMAN]	55.89	3.85	1	1	1	2	260	29.2279	7.40088
P01031	Complement C5 OS=Homo sapiens GN=C5 PE=1 SV=4 - [CO5_HUMAN]	52.38	0.78	1	1	1	3	1676	188.186	6.52197
P61626	Lysozyme C OS=Homo sapiens GN=LYZ PE=1 SV=1 - [LYSC_HUMAN]	47.47	16.22	1	2	2	2	148	16.5263	9.15869
P02144	Myoglobin OS=Homo sapiens GN=MB PE=1 SV=2 - [MYG_HUMAN]	28.2	10.39	1	1	1	1	154	17.173	7.6792
P99999	Cytochrome c OS=Homo sapiens GN=CYCS PE=1 SV=2 - [CYC_HUMAN]	26.2	7.62	1	1	1	1	105	11.7411	9.56885

## Sheet: SEQUEST_PSM1027
Accession	Description	Score	Coverage	# Proteins	# Unique Peptides	# Peptides	# PSMs	# AAs	MW [kDa]	calc. pI
E7EQB2	Lactotransferrin (Fragment) OS=Homo sapiens GN=LTF PE=1 SV=1 - [E7EQB2_HUMAN]	7.94959	24.86	17	13	13	20	696	76.5769	8.01611
Q59GS8	Complement component 5 variant (Fragment) OS=Homo sapiens PE=2 SV=1 - [Q59GS8_HUMAN]	3.48796	1.18	2	1	1	3	1106	123.274	8.17725
E5RIZ5	Peptidyl-prolyl cis-trans isomerase A OS=Homo sapiens GN=PPIA PE=1 SV=1 - [E5RIZ5_HUMAN]	1.9269	32.76	7	1	1	2	58	6.17396	6.49365
P08311	Cathepsin G OS=Homo sapiens GN=CTSG PE=1 SV=2 - [CATG_HUMAN]	1.90982	7.06	1	1	1	3	255	28.8191	11.1948
P02787	Serotransferrin OS=Homo sapiens GN=TF PE=1 SV=3 - [TRFE_HUMAN]	1.78841	17.19	11	9	9	11	698	77.0136	7.12256
B7WNR0	Serum albumin OS=Homo sapiens GN=ALB PE=1 SV=1 - [B7WNR0_HUMAN]	1.78486	19.23	14	7	7	7	494	56.1753	7.13721
P61626	Lysozyme C OS=Homo sapiens GN=LYZ PE=1 SV=1 - [LYSC_HUMAN]	1.65984	6.08	1	1	1	1	148	16.5263	9.15869
B2R892	cDNA, FLJ93793, highly similar to Homo sapiens creatine kinase, muscle (CKM), mRNA OS=Homo sapiens PE=2 SV=1 - [B2R892_HUMAN]	1.65952	31.5	4	7	7	9	381	43.0019	7.44482
P04040	Catalase OS=Homo sapiens GN=CAT PE=1 SV=3 - [CATA_HUMAN]	0	15.18	3	5	5	7	527	59.7188	7.38623
P01111	GTPase NRas OS=Homo sapiens GN=NRAS PE=1 SV=1 - [RASN_HUMAN]	0	6.35	2	1	1	1	189	21.2155	5.17334
B4DUD5	cDNA FLJ58787, highly similar to Cleavage stimulation factor 64 kDa subunit OS=Homo sapiens PE=2 SV=1 - [B4DUD5_HUMAN]	0	2.71	4	1	1	1	553	58.5804	6.75635
E5RG81	Carbonic anhydrase 1 OS=Homo sapiens GN=CA1 PE=1 SV=1 - [E5RG81_HUMAN]	0	11.02	5	1	1	1	127	13.9991	9.15869
A0A0A0MSI0	Peroxiredoxin-1 (Fragment) OS=Homo sapiens GN=PRDX1 PE=1 SV=1 - [A0A0A0MSI0_HUMAN]	0	21.05	3	2	2	2	171	18.9637	6.91748
F8W787	Cathepsin D (Fragment) OS=Homo sapiens GN=CTSD PE=1 SV=1 - [F8W787_HUMAN]	0	5.53	12	1	1	1	199	21.4767	5.79541
U6FIU7	Myoglobin (Fragment) OS=Homo sapiens GN=MB PE=2 SV=1 - [U6FIU7_HUMAN]	0	18.97	7	1	1	1	58	6.65841	5.75732
U3PXP0	Alpha globin chain (Fragment) OS=Homo sapiens GN=HBA2 PE=3 SV=1 - [U3PXP0_HUMAN]	0	29.41	12	1	1	1	51	5.69882	7.51807
A8K987	cDNA FLJ77911, highly similar to Homo sapiens glutathione S-transferase A2 (GSTA2), mRNA OS=Homo sapiens PE=2 SV=1 - [A8K987_HUMAN]	0	9.01	10	2	2	2	222	25.6607	8.99756
A0A0K0Q2Z1	Serpin peptidase inhibitor clade C member 1 OS=Homo sapiens GN=SERPINC1 PE=2 SV=1 - [A0A0K0Q2Z1_HUMAN]	0	15.95	7	4	4	4	464	52.5088	6.7124
B2R4U3	cDNA, FLJ92217, highly similar to Homo sapiens ubiquitin-conjugating enzyme E2C (UBE2C), mRNA OS=Homo sapiens PE=2 SV=1 - [B2R4U3_HUMAN]	0	9.5	2	1	1	1	179	19.6059	7.37158
B3KTM0	Microtubule-associated protein OS=Homo sapiens PE=2 SV=1 - [B3KTM0_HUMAN]	0	9.06	12	2	2	2	265	27.6567	10.1255
Q9UE57	Proto-oncogene c-sis for PDGF B chain (platelet-derived growth factor) (Fragment) OS=Homo sapiens PE=3 SV=1 - [Q9UE57_HUMAN]	0	11.76	6	1	1	1	68	7.78589	8.29443
A0A0K0K1L1	Epididymis secretory protein Li 282 OS=Homo sapiens GN=HEL-S-282 PE=2 SV=1 - [A0A0K0K1L1_HUMAN]	0	10.77	4	2	2	2	260	29.1579	7.73779

## Sheet: SEQUEST_PSM1028
Accession	Description	Score	Coverage	# Proteins	# Unique Peptides	# Peptides	# PSMs	# AAs	MW [kDa]	calc. pI
B4DUP1	cDNA FLJ57602, highly similar to Creatine kinase M-type (EC 2.7.3.2) OS=Homo sapiens PE=2 SV=1 - [B4DUP1_HUMAN]	3.99	23.22	4	5	5	7	267	29.9	9.29
E7ER44	Lactotransferrin OS=Homo sapiens GN=LTF PE=1 SV=1 - [E7ER44_HUMAN]	1.82	15.25	17	10	10	12	708	77.9	8.12
F8WD96	Cathepsin D OS=Homo sapiens GN=CTSD PE=1 SV=1 - [F8WD96_HUMAN]	1.65	4.71	11	1	1	2	276	30	7.42
Q9NVP2	Histone chaperone ASF1B OS=Homo sapiens GN=ASF1B PE=1 SV=1 - [ASF1B_HUMAN]	0	6.93	1	1	1	1	202	22.4	4.56
P00918	Carbonic anhydrase 2 OS=Homo sapiens GN=CA2 PE=1 SV=2 - [CAH2_HUMAN]	0	11.15	4	2	2	4	260	29.2	7.4
P08311	Cathepsin G OS=Homo sapiens GN=CTSG PE=1 SV=2 - [CATG_HUMAN]	0	7.06	1	1	1	2	255	28.8	11.19
P61626	Lysozyme C OS=Homo sapiens GN=LYZ PE=1 SV=1 - [LYSC_HUMAN]	0	31.76	3	2	2	2	148	16.5	9.16
P01111	GTPase NRas OS=Homo sapiens GN=NRAS PE=1 SV=1 - [RASN_HUMAN]	0	6.35	2	1	1	1	189	21.2	5.17
Q7Z2Z1	Treslin OS=Homo sapiens GN=TICRR PE=1 SV=2 - [TICRR_HUMAN]	0	0.63	1	1	1	1	1910	210.7	8.78
P02787	Serotransferrin OS=Homo sapiens GN=TF PE=1 SV=3 - [TRFE_HUMAN]	0	18.34	13	9	9	9	698	77	7.12
B4DM82	Peptidyl-prolyl cis-trans isomerase OS=Homo sapiens PE=2 SV=1 - [B4DM82_HUMAN]	0	23.26	7	2	2	2	129	14.1	8.47
Q59FN4	LATS homolog 1 variant (Fragment) OS=Homo sapiens PE=2 SV=1 - [Q59FN4_HUMAN]	0	3.13	2	1	1	1	830	92.3	9.45
Q59GS8	Complement component 5 variant (Fragment) OS=Homo sapiens PE=2 SV=1 - [Q59GS8_HUMAN]	0	1.18	2	1	1	1	1106	123.3	8.18
Q8TCE1	Antithrombin-III OS=Homo sapiens GN=SERPINC1 PE=1 SV=1 - [Q8TCE1_HUMAN]	0	8.88	3	1	1	1	259	29.1	8.81
B5MC15	Cas-Br-M (Murine) ecotropic retroviral transforming sequence b, isoform CRA_a OS=Homo sapiens GN=CBLB PE=1 SV=1 - [B5MC15_HUMAN]	0	3.58	5	1	1	1	810	90.7	7.9
A0A0A0MSI0	Peroxiredoxin-1 (Fragment) OS=Homo sapiens GN=PRDX1 PE=1 SV=1 - [A0A0A0MSI0_HUMAN]	0	17.54	6	2	2	2	171	19	6.92
M4PNB5	KCC2 transcript variant 3 OS=Homo sapiens GN=SLC12A5 PE=1 SV=1 - [M4PNB5_HUMAN]	0	2.67	1	1	1	1	262	28	4.68
E9PHT9	Annexin OS=Homo sapiens GN=ANXA5 PE=1 SV=1 - [E9PHT9_HUMAN]	0	11.66	4	2	2	2	163	18.2	5.06
E7ETE2	Histidine--tRNA ligase, cytoplasmic (Fragment) OS=Homo sapiens GN=HARS PE=1 SV=1 - [E7ETE2_HUMAN]	0	3.13	6	1	1	1	288	31.9	5.68
A0A087WWT3	Serum albumin OS=Homo sapiens GN=ALB PE=1 SV=1 - [A0A087WWT3_HUMAN]	0	5.81	13	2	2	4	396	45.1	6.1
I6WZ14	Nesprin-1 OS=Homo sapiens GN=SYNE1 PE=2 SV=1 - [I6WZ14_HUMAN]	0	2.73	14	1	1	1	477	53.6	6.16
Q6QBS2	Epidermal growth factor (Fragment) OS=Homo sapiens GN=EGF PE=2 SV=1 - [Q6QBS2_HUMAN]	0	39.62	2	2	2	2	53	6.2	4.94
B4DWK8	Catalase OS=Homo sapiens PE=2 SV=1 - [B4DWK8_HUMAN]	0	8.78	3	3	3	4	467	53.3	7.94
U3PXP0	Alpha globin chain (Fragment) OS=Homo sapiens GN=HBA2 PE=3 SV=1 - [U3PXP0_HUMAN]	0	29.41	12	1	1	1	51	5.7	7.52
B1PL87	Bid (Fragment) OS=Homo sapiens PE=2 SV=1 - [B1PL87_HUMAN]	0	11.76	3	1	1	1	136	15.3	8.6
B2R4U3	cDNA, FLJ92217, highly similar to Homo sapiens ubiquitin-conjugating enzyme E2C (UBE2C), mRNA OS=Homo sapiens PE=2 SV=1 - [B2R4U3_HUMAN]	0	9.5	2	1	1	2	179	19.6	7.37
B3KTM0	Microtubule-associated protein OS=Homo sapiens PE=2 SV=1 - [B3KTM0_HUMAN]	0	13.58	12	2	2	3	265	27.7	10.13
E5RH81	Carbonic anhydrase 1 (Fragment) OS=Homo sapiens GN=CA1 PE=1 SV=8 - [E5RH81_HUMAN]	0	25.71	13	3	3	3	175	19.2	7.31

## Sheet: SEQUEST_PSM1029
Accession	Description	Score	Coverage	# Proteins	# Unique Peptides	# Peptides	# PSMs	# AAs	MW [kDa]	calc. pI
W8QEY1	Lactoferrin OS=Homo sapiens PE=2 SV=1 - [W8QEY1_HUMAN]	11.48	18.28	17	10	10	14	711	78.3	8.18
B4DNF8	cDNA FLJ57403, moderately similar to Creatine kinase M-type (EC 2.7.3.2) OS=Homo sapiens PE=2 SV=1 - [B4DNF8_HUMAN]	7.62	26.98	4	2	2	4	126	14.1	4.86
B4DI57	cDNA FLJ54111, highly similar to Serotransferrin OS=Homo sapiens PE=2 SV=1 - [B4DI57_HUMAN]	3.58	8.06	11	3	3	4	571	63.4	7.21
A0A087WWT3	Serum albumin OS=Homo sapiens GN=ALB PE=1 SV=1 - [A0A087WWT3_HUMAN]	3.55	12.12	14	4	4	4	396	45.1	6.1
B4DWK8	Catalase OS=Homo sapiens PE=2 SV=1 - [B4DWK8_HUMAN]	3.32	6.21	3	2	2	3	467	53.3	7.94
A0A0A0MSI0	Peroxiredoxin-1 (Fragment) OS=Homo sapiens GN=PRDX1 PE=1 SV=1 - [A0A0A0MSI0_HUMAN]	1.92	10.53	3	1	1	1	171	19	6.92
F8VV32	Lysozyme OS=Homo sapiens GN=LYZ PE=1 SV=1 - [F8VV32_HUMAN]	1.74	11.54	3	1	1	1	104	11.5	9.07
P08311	Cathepsin G OS=Homo sapiens GN=CTSG PE=1 SV=2 - [CATG_HUMAN]	1.68	5.1	1	1	1	1	255	28.8	11.19
F8WD96	Cathepsin D OS=Homo sapiens GN=CTSD PE=1 SV=1 - [F8WD96_HUMAN]	1.64	4.71	11	1	1	1	276	30	7.42
P00918	Carbonic anhydrase 2 OS=Homo sapiens GN=CA2 PE=1 SV=2 - [CAH2_HUMAN]	0	13.46	2	3	3	3	260	29.2	7.4
Q8TCE1	Antithrombin-III OS=Homo sapiens GN=SERPINC1 PE=1 SV=1 - [Q8TCE1_HUMAN]	0	13.51	6	2	2	3	259	29.1	8.81
Q5JW84	Glutathione S-transferase A3 (Fragment) OS=Homo sapiens GN=GSTA3 PE=1 SV=2 - [Q5JW84_HUMAN]	0	8.33	10	1	1	2	108	12.5	5.07
B4DSE3	Microtubule-associated protein OS=Homo sapiens PE=2 SV=1 - [B4DSE3_HUMAN]	0	14.29	12	1	1	1	161	17.1	9.36

## Sheet: Sigma49
Sequence Identifier for proteins presented in Sigma49 protein mixture
P00915
P00918
P01031
P69905
P68871
P41159
P02768
P62988
P04040
P00167
P01133
P02144
P15559
P62937
Q06830
P63165
P00709
P06732
P12081
P61626
Q15843
P02753
P16083
P63279
P01008
P61769
P55957
O76070
P08263
P01343
P01127
P10599
P99999
P06396
P09211
P01112
P02787
O00762
P51965
P08758
P02741
P05413
P10145
P02788
P10636
P00441
P01375
P08311
P07339
